# Supplementary material for: Quantitative mRNA expression measurement at home
Source: Sci Rep. 2024 Jan 10;14:1013. doi: 10.1038/s41598-023-49651-8 (PMC10781964; doi:10.1038/s41598-023-49651-8)
Supplement: Supplementary file 3 — Supplementary Information 3. [file 41598_2023_49651_MOESM3_ESM.xlsx]

## Sheet: Sheet1
Name	Sequence
hCDX2-1-F3	GGTGTACACGGACCACCA
hCDX2-1-B3	TGTTGCTGCTGCAACTTCT
hCDX2-1-FIP	TCGGCTTTCCTCCGGATGGTCGGCTGGAGCTGGAGAAG
hCDX2-1-BIP	CCACGCTGGGGCTCTCTGATTTCCTCTCCTTTGCTCTGC
hCDX2-1-LF	TGTAGCGACTGTAGTGAAACTC
hCDX2-1-LB	GAGGTTAAAATCTGGTTTCAGAACC
hCDX2-2-F3	CCAAGTGAAAACCAGGACGA
hCDX2-2-B3	GCTGCTGCAACTTCTTCTTG
hCDX2-2-FIP	CCGGATGGTGATGTAGCGACTGTATCGAGTGGTGTACACGGA
hCDX2-2-BIP	GGAAAGCCGAGCTAGCCGCTCTCCTTTGCTCTGCGGTTC
hCDX2-2-LF	ACTCCTTCTCCAGCTCCAG
hCDX2-2-LB	GGGGCTCTCTGAGAGGTTAAAATCT
hCDX2-3-F3	CGCCGAGCAGCTGTCT
hCDX2-3-B3	GCTAGCTCGGCTTTCCTC
hCDX2-3-FIP	TTGGCTGCCGAGGGACTGCCAGCGGCGGAACCTGT
hCDX2-3-BIP	TCGAGTGGTGTACACGGACCACGGATGGTGATGTAGCGACTG
hCDX2-3-LF	GGCTTCCGCATCCACTC
hCDX2-3-LB	CGGCTGGAGCTGGAGAA
hCDX2-4-F3	GTGGATGCGGAAGCCG
hCDX2-4-B3	GCTGCTGCAACTTCTTCTTG
hCDX2-4-FIP	TCTCCAGCTCCAGCCGCTGCCAAGTGAAAACCAGGACGA
hCDX2-4-BIP	ATCCGGAGGAAAGCCGAGCTCTTTGCTCTGCGGTTCTGAA
hCDX2-4-LF	GTGTACACCACTCGATATTTGTCT
hCDX2-4-LB	GGCTCTCTGAGAGGTTAAAATCTG
hCDX2-5-F3	GTGCGAGTGGATGCGG
hCDX2-5-B3	AGAGAGCCCCAGCGTG
hCDX2-5-FIP	TGGTCCGTGTACACCACTCGACAGCAGTCCCTCGGCA
hCDX2-5-BIP	GGCTGGAGCTGGAGAAGGAGTTCGGCTAGCTCGGCTTTCC
hCDX2-5-LF	CGTCCTGGTTTTCACTTGGC
hCDX2-5-LB	TCGCTACATCACCATCCGG
hCDX2-6-F3	GTGGATGCGGAAGCCG
hCDX2-6-B3	CTGCGGTTCTGAAACCAGAT
hCDX2-6-FIP	TCTCCAGCTCCAGCCGCTGCCAAGTGAAAACCAGGACGA
hCDX2-6-BIP	CAGTCGCTACATCACCATCCGGACCTCTCAGAGAGCCCCAG
hCDX2-6-LF	GTGTACACCACTCGATATTTGTCTT
hCDX2-6-LB	AGGAAAGCCGAGCTAGCC
hCDX2-7-F3	GTGCGAGTGGATGCGG
hCDX2-7-B3	CTGCGGTTCTGAAACCAGAT
hCDX2-7-FIP	TGGTCCGTGTACACCACTCGATCAGCAGTCCCTCGGCA
hCDX2-7-BIP	ACAGTCGCTACATCACCATCCGTCTCAGAGAGCCCCAGC
hCDX2-7-LF	TTCGTCCTGGTTTTCACTTGG
hCDX2-7-LB	GAGGAAAGCCGAGCTAGCC
hCDX2-8-F3	CGCCGAGCAGCTGTCT
hCDX2-8-B3	CGGCTAGCTCGGCTTTC
hCDX2-8-FIP	TTGGCTGCCGAGGGACTGCAGCGGCGGAACCTGTG
hCDX2-8-BIP	ATCGAGTGGTGTACACGGACCACTCCGGATGGTGATGTAGCG
hCDX2-8-LF	CGGCTTCCGCATCCACT
hCDX2-8-LB	TGGAGAAGGAGTTTCACTACAGT
hCDX2-9-F3	CGAGTGGATGCGGAAGC
hCDX2-9-B3	GCTGCTGCAACTTCTTCTTG
hCDX2-9-FIP	TCTCCAGCTCCAGCCGCTGAGCCAAGTGAAAACCAGGAC
hCDX2-9-BIP	CACCATCCGGAGGAAAGCCGGCTCTGCGGTTCTGAAACC
hCDX2-9-LF	GTGTACACCACTCGATATTTGTCTT
hCDX2-9-LB	CACGCTGGGGCTCTCTGAGA
hCDX2-10-F3	CTGTGCGAGTGGATGCG
hCDX2-10-B3	CTGCGGTTCTGAAACCAGAT
hCDX2-10-FIP	TGGTCCGTGTACACCACTCGATCAGCAGTCCCTCGGCA
hCDX2-10-BIP	ACAGTCGCTACATCACCATCCGCTCTCAGAGAGCCCCAGC
hCDX2-10-LF	TTCGTCCTGGTTTTCACTTGG
hCDX2-10-LB	GAGGAAAGCCGAGCTAGCC
CDX2-p1
CDX2-F3	CGCCGAGCAGCTGTCT
CDX2-B3	GCTAGCTCGGCTTTCCTC
CDX2-FIP	TTGGCTGCCGAGGGACTGCCAGCGGCGGAACCTGT
CDX2-BIP	TCGAGTGGTGTACACGGACCACGGATGGTGATGTAGCGACTG
CDX2-LF	GGCTTCCGCATCCACTC
CDX2-LB	CGGCTGGAGCTGGAGAA
CDX2-p2
hCDX2F3	GGTGTACACGGACCACCA
hCDX2B3	GCTGCTGCAACTTCTTCTTG
hCDX2FIP	CTCGGCTTTCCTCCGGATGGCTGGAGCTGGAGAAGGAGTT
hCDX2BIP	ACGCTGGGGCTCTCTGAGACTCTCCTTTGCTCTGCGGTT
hCDX2LB	GGCAGGTTAAAATCTGGTTTCA
Mouse Actb DNA only Self-amplifying primer
Actb4-F3	CTGTTACTTTGGGAGTGGCA
Actb4-B3	GCCAGATCTTCTCCATGTCG
Actb4-FIP	TTCCCACCATCACACCCTGTGTCTTGGGGATCGATGCCG
Actb4-BIP	GTGACGAGGCCCAGAGCAAGCCCAGTTGGTAACAATGCCA
Actb4-LF	GGGAACAGCCTTCTTAGCAC
Actb4-LB	AGAGGTATCCTGACCCTGAAG
